# Supplementary material for: Taxonomy of the Cryptopygus complex. I. Pauropygus - a new worldwide littoral genus (Collembola, Isotomidae)
Source: Zookeys. 2013 May 22;(304):1–16. doi: 10.3897/zookeys.304.4083 (PMC3689120; doi:10.3897/zookeys.304.4083)
Supplement: XML Treatment for Pauropygus pacificus [file zookeys.304.4083-treatment4.xml]

<!DOCTYPE tp:taxon-treatment
  PUBLIC "-//TaxonX//DTD Taxonomic Treatment Publishing DTD v0 20100105//EN" "tax-treatment-NSO.dtd">
<tp:taxon-treatment xmlns:tp="http://www.plazi.org/taxpub"><tp:treatment-meta><mixed-citation publication-type="journal"><person-group><name><surname>Potapov</surname><given-names>Mikhail</given-names></name><name><surname>Gao</surname><given-names>Yan</given-names></name><name><surname>Deharveng</surname><given-names>Louis</given-names></name></person-group><article-title>Taxonomy of the 
                    <italic>Cryptopygus</italic> complex. I. 
                    <italic>Pauropygus</italic> - a new worldwide littoral genus (Collembola, Isotomidae)</article-title><source>Zookeys</source><day>22</day><month>5</month><year>2013</year><volume>2013</volume><issue>304</issue><fpage>1</fpage><lpage>16</lpage><pub-id pub-id-type="doi">10.3897/zookeys.304.4083</pub-id></mixed-citation></tp:treatment-meta><tp:nomenclature><tp:taxon-name>
                        <tp:taxon-name-part taxon-name-part-type="genus">Pauropygus</tp:taxon-name-part>
                        <tp:taxon-name-part taxon-name-part-type="species">pacificus</tp:taxon-name-part>
                    <object-id xmlns:xlink="http://www.w3.org/1999/xlink" xlink:type="simple">urn:lsid:zoobank.org:act:AA6C41A0-CEAE-4961-B9EB-CC8AAB3B813C</object-id>
								<object-id xmlns:xlink="http://www.w3.org/1999/xlink" xlink:type="simple">http://species-id.net/wiki/Pauropygus_pacificus</object-id>
								</tp:taxon-name><tp:taxon-status xmlns:xlink="http://www.w3.org/1999/xlink" xlink:type="simple">sp. n.</tp:taxon-status><xref ref-type="fig" rid="F6">Figs 21–24</xref></tp:nomenclature><tp:treatment-sec sec-type="Material"><title>Material.</title><p>Holotype: China, Shandong Province, Yantey City, sea coast near Tuchengzi Hills, sandy beach, collected by flotation of thin sand under sparse vegetation on dunes, 22.04.2011, leg. Huang C.-W., Luan Y., and Potapov M.B.; 3 paratypes: at the same place; 2 paratypes: China, Hainan, western coast, nearby Changhua town and ca 5 km NE from the town, in both locations by flotation of sand with plant roots in dunes of sea coast, leg. Bu Y., Huang C.-W., Kuznetsova N.A., Potapov M.B. 06.04.2011. Material is deposited in Institute of Plant Physiology &amp; Ecology, Shanghai (holotype and two paratypes) andin Moscow State Pedagogical University (three paratypes).</p></tp:treatment-sec><tp:treatment-sec sec-type="Description"><title>Description.</title><p>Size about 0.4 mm. White, without eyes. Cuticle smooth. PAO about 1.7 as long as inner edge of U.III and somewhat shorter (0.8-0.9) than width of Ant.I. Outer (<xref ref-type="fig" rid="F6">Fig. 23</xref>) and inner mouthparts principally as in <italic><tp:taxon-name>Pauropygus caussaneli</tp:taxon-name></italic>. Ventral side of head with 5+5 postlabial chaetae. Ant.I with about 18 chaetae, 1 ventro-basal (bms) microchaeta (dorsal bms not differentiated), and 2 thick ventral sensilla (s), short and long. Ant.II with 3 bms and 1 thick laterodistal s. Ant.III without bms and with 5 distal s of which two inner thicker and longer than outer ones. Male antennal “spurs” present.</p><p>Thorax without ventral chaetae. Dorsal macrochaetae smooth, weakly differentiated, as 3,3,3,4 on Abd.I-IV. Medial macrochaetae on Abd.V about 0.4 as long as dens. All sensilla of thorax and medial sensilla of abdomen nearly as long as ordinary chaetae and hardly visible, lateral sensilla on Abd.III-V shorter than ordinary chaetae. Microsensilla absent. Sensillar formula 31/11221 (s), 00/000 (ms) (<xref ref-type="fig" rid="F6">Fig. 21</xref>). Sensilla in posterior position. Microsensilla on Abd.I absent (<xref ref-type="fig" rid="F6">Fig. 22</xref>).</p><p>Unguis of normal shape, without inner tooth, two broad unequal lateral teeth. Upper subcoxa of Leg I-III with 1,1,4 chaetae, lower subcoxa with 1,6-7,7-8. Ti.I–III with 20, 21, &gt;25 chaetae. Distal tibiotarsal tenent chaetae on Ti.I–III (1-2-2) well developed, not clavate, about 1.1-1.2 as long as U.III. Each tibiotarsus with one additional tenent chaeta at middle part. Ti.III with one stick-like chaetae (A7) in distal ring. Tenent hairs (1,2,2) slightly longer than U.III. Pretarsus with two chaetae. <!--PageBreak-->Ventral tube with 4+4 laterodistal and 4 posterior chaetae in one transversal row. Tenaculum with 4+4 teeth and 1 chaeta. Anterior furcal subcoxa with 12-14 chaetae, posterior with 6 ones (rarely 5). Manubrium principally as in previous species. Dens slender, anteriorly with 10-12 chaetae. Posterior side of dens slightly crenulated in the medial part, with 5 chaetae of which 3 basal and 2 at the medial part (short inner and long outer) set together on low papillum. Mucro slender with two teeth of unequal size (<xref ref-type="fig" rid="F6">Fig. 24</xref>). Ratio of manubrium: dens: mucro = 3.7–3.8: 4.0–5.0: 1. Anal lobes without microchaetae.</p><fig id="F6" position="float" orientation="portrait"><label>Figures 21–24.</label><caption><p><italic><tp:taxon-name>Pauropygus pacificus</tp:taxon-name></italic> sp. n. <bold>21</bold> sensillar chaetotaxy <bold>22</bold> lateral part of Abd.I <bold>23</bold> anterior part of head, lateral view (group of basolateral chaetae marked, outer maxillary lobe and labial palp not shown) <bold>24</bold> furca, lateral view.</p></caption><graphic xmlns:xlink="http://www.w3.org/1999/xlink" xlink:href="ZooKeys-304-001-g006.jpg" position="float" orientation="portrait" xlink:type="simple"/></fig></tp:treatment-sec><tp:treatment-sec sec-type="Affinity"><title>Affinity.</title><p>The complete absence of microsensilla on body of <italic><tp:taxon-name>Pauropygus pacificus</tp:taxon-name></italic> sp. n. is the second reported case among <tp:taxon-name>Isotomidae</tp:taxon-name> (so far only known in <italic><tp:taxon-name>Proisotoma minima</tp:taxon-name></italic>). This peculiarity remains the only difference between <italic><tp:taxon-name>Pauropygus pacificus</tp:taxon-name></italic> sp. n. and <italic><tp:taxon-name>Pauropygus caussaneli</tp:taxon-name></italic>. Taking into consideration also the different distribution ranges of these species we prefer to consider them as two independent species.</p></tp:treatment-sec><tp:treatment-sec sec-type="Name derivation"><title>Name derivation.</title><p>The species is probably distributed in the sands all over the Pacific coast of China.</p></tp:treatment-sec><tp:treatment-sec sec-type="Distribution"><title>Distribution.</title><p>Known from two distant localities on Pacific coast of China.</p><!--PageBreak--><sec sec-type="Taxonomical remarks on genera similar to Pauropygus"><title>Taxonomical remarks on genera similar to <italic><tp:taxon-name>Pauropygus</tp:taxon-name></italic></title><p>Examination of numerous species of the <italic><tp:taxon-name>Cryptopygus</tp:taxon-name></italic> complex revealed that six genera of this complex share the posterior position of sensilla on the three first abdominal segments. Like in other taxa of <tp:taxon-name>Isotomidae</tp:taxon-name>, as for instance in <italic><tp:taxon-name>Proisotoma</tp:taxon-name></italic> complex (Potapov et al., 2006) and in species groups of <italic><tp:taxon-name>Folsomia</tp:taxon-name></italic> (Grow &amp; Christiansen, 1976; <xref ref-type="bibr" rid="B3">Deharveng, 1979</xref>), the position of medial sensilla on abdominal tergites (within or well in front of posterior row of chaetae) is taxonomically very relevant at supraspecific level. The posterior position of sensilla is shared by several genera of the <italic><tp:taxon-name>Cryptopygus</tp:taxon-name></italic> complex and not necessarily indicates close relationships, but rather might be a result of convergent evolution. It is for instance the case in the genus <italic><tp:taxon-name>Micrisotoma</tp:taxon-name></italic> Bellinger, 1952 which also belongs to <italic><tp:taxon-name>Cryptopygus</tp:taxon-name></italic> complex and shows relationships with <italic><tp:taxon-name>Hemisotoma</tp:taxon-name></italic> Bagnall, 1949 in which sensilla are in mid-tergal position (type species <italic><tp:taxon-name>Isotomina thermophila</tp:taxon-name></italic>).</p><p>To figure out the relation between these genera, we propose below a key to the genera of the <italic><tp:taxon-name>Cryptopygus</tp:taxon-name></italic> complex with posterior position of sensilla on three first abdominal segments. <italic><tp:taxon-name>Pauropygus projectus</tp:taxon-name></italic> sp. n. lost posterior sensilla and can be identified by pleural fold; the loss of mentioned sensilla is probably shared with several species of <italic><tp:taxon-name>Arlea</tp:taxon-name></italic> but descriptions do not give information on these characters. The position of the odd genus <italic><tp:taxon-name>Appendisotoma</tp:taxon-name></italic> is not fully decided: six species studied by us (<italic><tp:taxon-name>Appendisotoma abiskoensis</tp:taxon-name></italic> (Agrell), <italic><tp:taxon-name>Appendisotoma bisetosa</tp:taxon-name></italic> Martynova (types), <italic><tp:taxon-name>Appendisotoma sibirica</tp:taxon-name></italic> Stebaeva (types), and three species from Far East Russia and North America) have 11 apical chaetae on tibiotarsi while other four (<italic><tp:taxon-name>Appendisotoma stebayevae</tp:taxon-name></italic> (Grinbergs), <italic><tp:taxon-name>Appendisotoma montana</tp:taxon-name></italic>(Martynova), <italic><tp:taxon-name>Appendisotoma juliannae</tp:taxon-name></italic> (Traser et al.), and one species from Kazakhstan) show common set for the subfamily (7 chaetae). We include the genus <italic><tp:taxon-name>Appendisotoma</tp:taxon-name></italic> in the key since it formally matches the diagnosis of <italic><tp:taxon-name>Cryptopygus</tp:taxon-name></italic> complex.</p></sec><sec sec-type="Key to genera of Cryptopygus complex with sensilla in posterior position on body tergites"><title>Key to genera of <italic><tp:taxon-name>Cryptopygus</tp:taxon-name></italic> complex with sensilla in posterior position on body tergites</title><table-wrap content-type="key" position="anchor" orientation="portrait"><table><tbody><tr><td rowspan="1" colspan="1">1</td><td rowspan="1" colspan="1">At least 6+6 ommatidia on head. Sensilla on abdomen subequal, Abd.I - III and Abd.IV often with more than 3 and 4 sensilla on each side, respectively (<xref ref-type="fig" rid="F7">Figs 25–26</xref>). Usually dark coloured</td><td rowspan="1" colspan="1"><italic><tp:taxon-name>Appendisotoma</tp:taxon-name></italic> Stach, 1947</td></tr><tr><td rowspan="1" colspan="1">–</td><td rowspan="1" colspan="1">Usually blind, at most 2+2 ommatidia on head. Sensilla at the end of abdomen differentiated, Abd.I - III with no more than 2 sensilla on each side (<xref ref-type="fig" rid="F7">Figs 27–29</xref>). White</td><td rowspan="1" colspan="1">2</td></tr><tr><td rowspan="1" colspan="1">2</td><td rowspan="1" colspan="1">Mucro falciform</td><td rowspan="1" colspan="1"><italic><tp:taxon-name>Arlea</tp:taxon-name></italic> Womersley, 1939</td></tr><tr><td rowspan="1" colspan="1">–</td><td rowspan="1" colspan="1">Mucro bidentate</td><td rowspan="1" colspan="1">3</td></tr><tr><td rowspan="1" colspan="1">3</td><td rowspan="1" colspan="1">PAO complex, with lobes. Well-marked cylindrical foil-chaetae at the end of abdomen. Anterior medial sensilla on Abd.V present (<xref ref-type="fig" rid="F7">Fig. 27</xref>)</td><td rowspan="1" colspan="1"><italic><tp:taxon-name>Micrisotoma</tp:taxon-name></italic> Bellinger, 1952</td></tr><tr><td rowspan="1" colspan="1">–</td><td rowspan="1" colspan="1">PAO simple. Without foil-chaetae at the end of abdomen. Anterior medial sensilla on Abd.V absent (<xref ref-type="fig" rid="F2">Figs 8</xref>, <xref ref-type="fig" rid="F7">28, 29</xref>)</td><td rowspan="1" colspan="1">4</td></tr><tr><!--PageBreak--><td rowspan="1" colspan="1">4</td><td rowspan="1" colspan="1">Pleural fold on mouth cone with two finger-like processes (<xref ref-type="fig" rid="F5">Fig. 20</xref>)</td><td rowspan="1" colspan="1"><italic><tp:taxon-name>Pauropygus</tp:taxon-name></italic> gen. n.</td></tr><tr><td rowspan="1" colspan="1">–</td><td rowspan="1" colspan="1">Pleural fold without such processes</td><td rowspan="1" colspan="1">5</td></tr><tr><td rowspan="1" colspan="1">5</td><td rowspan="1" colspan="1">Abd.IV with 3 sensilla on each side. Dorsal part of Abd.V with a pair of leaf-like sensilla (<xref ref-type="fig" rid="F7">Fig. 28</xref>)</td><td rowspan="1" colspan="1"><italic><tp:taxon-name>Proisotomodes</tp:taxon-name></italic> Bagnall, 1949</td></tr><tr><td rowspan="1" colspan="1">–</td><td rowspan="1" colspan="1">Abd.IV with 2 sensilla on each side. Dorsal part of Abd.V with two pairs of long and slender sensilla (<xref ref-type="fig" rid="F7">Fig. 29</xref>)</td><td rowspan="1" colspan="1"><italic><tp:taxon-name>Isotominella</tp:taxon-name></italic> Delamare Deboutteville, 1948</td></tr></tbody></table></table-wrap><p>The key is based on examination of three species of <italic><tp:taxon-name>Pauropygus</tp:taxon-name></italic>, four of <italic><tp:taxon-name>Proisotomodes</tp:taxon-name></italic> (one undescribed), two of <italic><tp:taxon-name>Isotominella</tp:taxon-name></italic> (one undescribed), eight of <italic><tp:taxon-name>Appendisotoma</tp:taxon-name></italic> (two undescribed), and one of <italic><tp:taxon-name>Micrisotoma</tp:taxon-name></italic>.</p><fig id="F7" position="float" orientation="portrait"><label>Figures 25–29.</label><caption><p>Sensillar chaetotaxy of genera of <italic><tp:taxon-name>Cryptopygus</tp:taxon-name></italic> complex with abdominal sensilla in posterior position. <bold>25</bold> <italic><tp:taxon-name>Appendisotoma bisetosa</tp:taxon-name></italic> Martynova, 1969 <bold>26</bold> <italic><tp:taxon-name>Appendisotoma abiskoensis</tp:taxon-name></italic> (Agrell, 1939) <bold>27</bold> <italic><tp:taxon-name>Micrisotoma achromata</tp:taxon-name></italic> Bellinger, 1952 <bold>28</bold> <italic><tp:taxon-name>Proisotomodes bipunctatus</tp:taxon-name></italic> (Axelson, 1903) <bold>29</bold> <italic><tp:taxon-name>Isotominella geophila</tp:taxon-name></italic> Delamare Deboutteville, 1948. f foil chaetae.</p></caption><graphic xmlns:xlink="http://www.w3.org/1999/xlink" xlink:href="ZooKeys-304-001-g007.jpg" position="float" orientation="portrait" xlink:type="simple"/></fig></sec></tp:treatment-sec><tp:treatment-sec><!--Section generated to contain objects referenced in tp:taxon-treatment.--><fig id="F2" position="float" orientation="portrait"><label>Figures 8–12.</label><caption><p><italic><tp:taxon-name>Pauropygus projectus</tp:taxon-name></italic> sp. n. <bold>8</bold> sensillar chaetotaxy <bold>9</bold> posterior part of abdomen (s – sensillum) <bold>10</bold> distal half of Leg III <bold>11</bold> PAO and Ant.I-III, dorsal view <bold>12</bold> subapical organite and microchaeta.</p></caption><graphic xmlns:xlink="http://www.w3.org/1999/xlink" xlink:href="ZooKeys-304-001-g002.jpg" position="float" orientation="portrait" xlink:type="simple"/></fig><fig id="F5" position="float" orientation="portrait"><label>Figures 19–20.</label><caption><p><italic><tp:taxon-name>Pauropygus caussaneli</tp:taxon-name></italic>. <bold>19</bold> distal half of Leg III <bold>20</bold> anterior part of head, lateral view (group of basolateral chaetae marked).</p></caption><graphic xmlns:xlink="http://www.w3.org/1999/xlink" xlink:href="ZooKeys-304-001-g005.jpg" position="float" orientation="portrait" xlink:type="simple"/></fig></tp:treatment-sec><ref-list><ref id="B3"><mixed-citation xmlns:xlink="http://www.w3.org/1999/xlink" xlink:type="simple"><person-group><name name-style="western"><surname>Deharveng</surname><given-names>L</given-names></name></person-group> (<year>1979</year>) <article-title>Chétotaxie sensillaire et phylogenése chez les Collemboles Arthropleona.</article-title><source>Travaux du Laboratoire d’Ecobiologie des Arthropodes Edaphiques, Toulouse</source><volume>1</volume> (<issue>3</issue>): <fpage>1</fpage>-<lpage>15</lpage>.</mixed-citation></ref></ref-list></tp:taxon-treatment>
